# Supplementary material for: Novel Radioiodinated and Radiofluorinated Analogues of FT-2102 for SPECT or PET Imaging of mIDH1 Mutant Tumours
Source: Molecules. 2022 Jun 11;27(12):3766. doi: 10.3390/molecules27123766 (PMC9228733; doi:10.3390/molecules27123766)
Supplement: Supplementary file 1 [file molecules-27-03766-s001.zip]

Archive with 1 entries (1 files):
- molecules-1759310-supplementary.pdf
